# Supplementary material for: Goose Hepatic IGFBP2 Is Regulated by Nutritional Status and Participates in Energy Metabolism Mainly through the Cytokine−Cytokine Receptor Pathway
Source: Animals (Basel). 2023 Jul 17;13(14):2336. doi: 10.3390/ani13142336 (PMC10376900; doi:10.3390/ani13142336)
Supplement: Supplementary file 1 [file animals-13-02336-s001.zip]

Archive with 4 entries (2 files):
- animals-2444240-supplementary/
- animals-2444240-supplementary/Supplementary Files/
- animals-2444240-supplementary/Supplementary Files/Attachment 1.xlsx
- animals-2444240-supplementary/Supplementary Files/Supplementary materials 20230717.pdf
