# Supplementary material for: Goose Hepatic IGFBP2 Is Regulated by Nutritional Status and Participates in Energy Metabolism Mainly through the Cytokine−Cytokine Receptor Pathway
Source: Animals (Basel). 2023 Jul 17;13(14):2336. doi: 10.3390/ani13142336 (PMC10376900; doi:10.3390/ani13142336)
Supplement: Supplementary file 1 [file animals-13-02336-s001.zip › animals-2444240-supplementary/Supplementary Files/Attachment 1.xlsx]

## Sheet: TvsC_deg_all
gene name	gene symbol	log2FoldChange	p-value	adjusted p-value
PF00067:Cytochrome P450|SSF48264:	-	-1.66958	1.50416e-48	1.69458e-44
uncharacterized LOC106034664	LOC106034664	-1.64591	1.55973e-43	8.78597e-40
C-C motif chemokine 5-like	LOC106041040	-1.36388	2.44283e-38	9.17364e-35
radical S-adenosyl methionine domain containing 2	RSAD2	0.929202	1.06755e-31	3.00675e-28
PF02191:Olfactomedin-like domain|SSF101908:	-	-1.22274	3.85091e-30	8.67687e-27
cystatin-like	LOC106044772	-1.0499	3.99475e-29	7.50081e-26
toll-like receptor 2	LOC106042256	-2.07033	4.85572e-28	7.81494e-25
extracellular fatty acid-binding protein-like	LOC106037025	-1.00651	1.15375e-25	1.62477e-22
coactosin-like F-actin binding protein 1	COTL1	-0.701942	1.11165e-24	1.39154e-21
solute carrier family 13 (sodium-dependent citrate transporter)%2C member 5	SLC13A5	-1.49606	1.29307e-23	1.45677e-20
protein MRP-126	LOC106049124	-0.752094	5.0346e-23	5.15634e-20
chimerin 2	CHN2	-0.866042	1.6028e-22	1.50476e-19
CD9 molecule	CD9	-1.05417	1.86322e-20	1.6147e-17
solute carrier family 40 (iron-regulated transporter)%2C member 1	SLC40A1	0.848377	4.02687e-19	3.24048e-16
SPHK1 interactor%2C AKAP domain containing%2C transcript variant X12	SPHKAP	-1.24747	1.32377e-18	9.94238e-16
prostaglandin-endoperoxide synthase 2 (prostaglandin G/H synthase and cyclooxygenase)%2C transcript variant X3	PTGS2	-0.847378	2.6625e-18	1.87473e-15
interleukin 6	IL6	-1.2247	1.81281e-17	1.20136e-14
interleukin 2 receptor%2C alpha%2C transcript variant X4	IL2RA	-1.02147	1.79579e-16	1.12396e-13
interleukin 22 receptor%2C alpha 1	IL22RA1	-0.873168	2.45631e-16	1.45647e-13
C-C motif chemokine 3-like 1	LOC106041089	-1.04645	4.39261e-16	2.47436e-13
proto-oncogene Mas-like	LOC106029319	-0.885763	3.37659e-15	1.75938e-12
interleukin-8	LOC106041918	-0.69894	3.43567e-15	1.75938e-12
mixed lineage kinase domain-like%2C transcript variant X1	MLKL	-1.13283	7.07197e-15	3.46403e-12
pentraxin 3%2C long	PTX3	-0.705685	1.77393e-14	8.32714e-12
-	-	-1.01265	5.12788e-14	2.31083e-11
ceruloplasmin (ferroxidase)%2C transcript variant X1	CP	-0.796666	1.08502e-13	4.70147e-11
interleukin-17F-like	LOC106038123	-0.620912	3.54897e-13	1.48084e-10
-	-	1.01051	4.17896e-13	1.68143e-10
sorbin and SH3 domain containing 2%2C transcript variant X1	SORBS2	1.14386	4.55965e-13	1.77135e-10
-	-	0.80663	5.39403e-13	2.00775e-10
SSF56801:|PF13193:AMP-binding enzyme C-terminal domain|PF00501:AMP-binding enzyme	-	-0.663677	5.5246e-13	2.00775e-10
-	-	-1.01729	8.93017e-13	3.14398e-10
fibrinogen beta chain	FGB	0.571439	1.95436e-12	6.67206e-10
aquaporin 1 (Colton blood group)	AQP1	-0.836699	2.44288e-12	8.09455e-10
lecithin-cholesterol acyltransferase	LCAT	0.689023	2.6362e-12	8.48554e-10
C-C motif chemokine 4 homolog	LOC106041041	-0.755244	3.25687e-12	1.01922e-09
interleukin 17A	IL17A	-2.76887	6.04947e-12	1.84198e-09
immunoresponsive 1 homolog (mouse)%2C transcript variant X2	IRG1	-1.43817	6.85458e-12	1.98459e-09
carbonic anhydrase IV	CA4	-0.839453	6.87015e-12	1.98459e-09
uncharacterized LOC106044438	LOC106044438	-0.602624	9.89713e-12	2.78753e-09
regulator of G-protein signaling 16%2C transcript variant X2	RGS16	-1.43902	1.22348e-11	3.36188e-09
family with sequence similarity 167%2C member A	FAM167A	-1.73393	2.38956e-11	6.40972e-09
zinc finger CCCH-type containing 12A	ZC3H12A	-0.499362	2.482e-11	6.50283e-09
C-type lectin domain family 4 member D-like	LOC106048064	-1.14376	3.47134e-11	8.88821e-09
surfactant protein D%2C transcript variant X6	SFTPD	-0.885807	3.97065e-11	9.94075e-09
PF00059:Lectin C-type domain|SSF56436:	-	-1.46427	4.60965e-11	1.12896e-08
cbp/p300-interacting transactivator 3	LOC106046582	-0.607703	5.7221e-11	1.3716e-08
ES1 protein homolog%2C mitochondrial-like	LOC106047527	-1.11719	6.40625e-11	1.5036e-08
monoacylglycerol O-acyltransferase 1	MOGAT1	0.559184	7.49261e-11	1.72269e-08
SSF58010:|PF12160:Fibrinogen alpha C domain|PF08702:Fibrinogen alpha/beta chain family	-	0.768988	1.26003e-10	2.83911e-08
PF14719:Phosphotyrosine interaction domain (PTB/PID)|SSF50729:	-	-0.860218	2.19745e-10	4.85421e-08
solute carrier organic anion transporter family%2C member 4C1	SLCO4C1	-1.3309	2.51191e-10	5.41807e-08
-	-	-1.13321	2.54889e-10	5.41807e-08
ovostatin-like	LOC106048083	-1.99161	3.38421e-10	7.06047e-08
fibrinogen gamma chain	FGG	0.466482	4.66657e-10	9.55883e-08
collectin sub-family member 10 (C-type lectin)	COLEC10	1.34334	7.45707e-10	1.5002e-07
signal transducer and activator of transcription 4%2C transcript variant X2	STAT4	-1.20079	1.0143e-09	2.00476e-07
SSF49265:	-	-1.4756	1.68156e-09	3.26629e-07
PF10420:Cytokine interleukin-12p40 C-terminus|SSF48726:|SSF49265:	-	-1.18171	2.0939e-09	3.99829e-07
calpain 3%2C transcript variant X6	CAPN3	-1.10065	3.27054e-09	6.14099e-07
-	-	-0.958262	3.35215e-09	6.19104e-07
cell migration inducing protein%2C hyaluronan binding	CEMIP	-0.820641	4.22738e-09	7.68157e-07
adenomatosis polyposis coli down-regulated 1	APCDD1	0.528501	4.32848e-09	7.74042e-07
endothelin receptor type A	EDNRA	-0.763133	4.887e-09	8.60265e-07
von Willebrand factor	VWF	-0.727763	6.29248e-09	1.09063e-06
uncharacterized LOC106031299%2C transcript variant X1	LOC106031299	0.483006	7.93525e-09	1.35452e-06
tetraspanin 8	TSPAN8	-0.643831	8.24475e-09	1.38635e-06
nuclear factor of kappa light polypeptide gene enhancer in B-cells inhibitor%2C alpha	NFKBIA	-0.603542	8.82168e-09	1.46154e-06
SSF57850:|SSF90209:|PF13920:Zinc finger, C3HC4 type (RING finger)	-	0.440481	1.26359e-08	2.06313e-06
aquaporin 9%2C transcript variant X1	AQP9	0.325584	1.44668e-08	2.32833e-06
cytoglobin	CYGB	-0.580454	1.58489e-08	2.51485e-06
matrix Gla protein	MGP	1.29211	1.86206e-08	2.91361e-06
-	-	-1.00502	2.34219e-08	3.61467e-06
chemokine (C-C motif) ligand 20	CCL20	-1.68118	2.45889e-08	3.7435e-06
six transmembrane epithelial antigen of the prostate 1%2C transcript variant X1	STEAP1	-0.867853	2.96238e-08	4.43589e-06
SSF57667:|PF00096:Zinc finger, C2H2 type	-	-0.598186	2.99243e-08	4.43589e-06
NFAT activating protein with ITAM motif 1%2C transcript variant X1	NFAM1	-0.776931	3.72746e-08	5.45372e-06
V-set and transmembrane domain containing 4	VSTM4	-0.958598	3.89452e-08	5.62509e-06
serglycin	SRGN	-0.458842	8.84381e-08	1.26119e-05
hematopoietic prostaglandin D synthase	HPGDS	-0.501086	9.0245e-08	1.26771e-05
-	-	-1.25256	9.11457e-08	1.26771e-05
HERV-H LTR-associating 2%2C transcript variant X1	HHLA2	0.483863	1.24837e-07	1.70136e-05
deiodinase%2C iodothyronine%2C type III	DIO3	-0.876743	1.25384e-07	1.70136e-05
soluble scavenger receptor cysteine-rich domain-containing protein SSC5D-like	LOC106049357	-0.43963	1.26855e-07	1.70136e-05
PF01582:TIR domain|SSF48726:|SSF52200:|PF13927:Immunoglobulin domain	-	-0.568125	1.48771e-07	1.97183e-05
interleukin-8-like	LOC106041921	-1.25712	1.64463e-07	2.15447e-05
isocitrate dehydrogenase 3 (NAD+) alpha%2C transcript variant X1	IDH3A	-0.436661	2.42321e-07	3.13792e-05
spectrin%2C beta%2C non-erythrocytic 5	SPTBN5	0.625766	2.57416e-07	3.29551e-05
-	-	-0.522288	2.95261e-07	3.73754e-05
CD44 molecule (Indian blood group)	CD44	-0.37412	3.51643e-07	4.40178e-05
PF06522:NADH-ubiquinone reductase complex 1 MLRQ subunit	-	-0.750577	3.86279e-07	4.78221e-05
solute carrier family 34 (type II sodium/phosphate cotransporter)%2C member 2%2C transcript variant X3	SLC34A2	1.83592	4.07719e-07	4.99278e-05
claudin 5	CLDN5	-0.637441	4.28161e-07	5.14648e-05
sulfatase 1	SULF1	-0.522449	4.29727e-07	5.14648e-05
SSF52540:|SSF46934:|PF00176:SNF2 family N-terminal domain	-	-0.493098	4.37391e-07	5.14648e-05
leucine rich repeat containing 32%2C transcript variant X5	LRRC32	-0.489072	4.38542e-07	5.14648e-05
leukemia inhibitory factor	LIF	-0.80164	5.36059e-07	6.22602e-05
E-selectin-like%2C transcript variant X1	LOC106041602	-0.851585	6.04249e-07	6.91586e-05
ectonucleotide pyrophosphatase/phosphodiesterase 2%2C transcript variant X1	ENPP2	0.720249	6.07732e-07	6.91586e-05
2'-5'-oligoadenylate synthase-like protein 2	LOC106042804	0.527687	6.91984e-07	7.79589e-05
glycoprotein integral membrane 1	GINM1	-0.463576	7.48473e-07	8.34881e-05
vascular endothelial growth factor receptor kdr-like%2C transcript variant X1	LOC106038554	-0.682658	8.1827e-07	9.03788e-05
interleukin-8-like	LOC106041919	-0.633444	1.03108e-06	0.000111319
MAP3K7 C-terminal like%2C transcript variant X5	MAP3K7CL	1.30258	1.03247e-06	0.000111319
guanine nucleotide binding protein (G protein)%2C gamma 4%2C transcript variant X1	GNG4	0.629871	1.0375e-06	0.000111319
cytochrome P450 3A8-like	LOC106032071	-0.374145	1.25149e-06	0.000133012
keratin%2C type I cytoskeletal 19	LOC106048013	1.16539	1.28911e-06	0.00013573
PF00168:C2 domain|SSF49562:|PF01735:Lysophospholipase catalytic domain|SSF52151:	-	-0.524151	1.52991e-06	0.000159593
uncharacterized LOC106037027	LOC106037027	-0.71008	1.63537e-06	0.000169028
neuronal pentraxin II	NPTX2	-0.766942	1.75116e-06	0.000179351
PF04707:PRELI-like family	-	-0.464029	1.86742e-06	0.000189534
SSF54791:	-	-0.310158	1.94569e-06	0.000195715
aldo-keto reductase family 1%2C member D1	AKR1D1	0.590334	2.00263e-06	0.00019966
mitochondrial trans-2-enoyl-CoA reductase%2C transcript variant X3	MECR	-0.60541	2.02322e-06	0.000199944
SSF118215:|PF00375:Sodium:dicarboxylate symporter family	-	-0.889174	2.13275e-06	0.000208935
hemoglobin subunit alpha-A	LOC106033601	0.561479	2.2394e-06	0.000217492
-	-	-1.12914	2.31624e-06	0.000223033
-	-	-0.912598	2.76605e-06	0.000264087
palladin%2C cytoskeletal associated protein%2C transcript variant X1	PALLD	0.337462	3.11511e-06	0.000294914
transthyretin	LOC106037570	0.350068	3.24207e-06	0.000304075
tissue factor pathway inhibitor 2%2C transcript variant X2	TFPI2	-0.80134	3.26585e-06	0.000304075
complement C1q subcomponent subunit B-like%2C transcript variant X4	LOC106040156	0.917573	3.54479e-06	0.000327341
aldehyde dehydrogenase 1 family%2C member A1	ALDH1A1	0.583321	3.9799e-06	0.000364533
putative hexokinase HKDC1%2C transcript variant X1	LOC106030908	1.03603	4.02411e-06	0.00036561
retinol binding protein 7%2C cellular	RBP7	-0.47188	5.00452e-06	0.000451048
coagulation factor X	F10	-0.466557	5.08359e-06	0.000454538
podocalyxin-like%2C transcript variant X1	PODXL	0.567259	5.27662e-06	0.000468082
guanosine monophosphate reductase	GMPR	0.606177	5.47132e-06	0.000481562
-	-	-0.803503	5.59466e-06	0.000488601
deoxyribonuclease II beta%2C transcript variant X3	DNASE2B	-0.51014	6.00552e-06	0.000520448
-	-	0.966179	6.13809e-06	0.000527876
caveolin 2	CAV2	0.477887	6.19447e-06	0.000528689
BLK proto-oncogene%2C Src family tyrosine kinase%2C transcript variant X1	BLK	-2.15261	6.77456e-06	0.000573851
uncharacterized LOC106047013	LOC106047013	-1.09087	6.89931e-06	0.000580057
-	-	-0.579438	7.43881e-06	0.000620782
-	-	-0.439501	8.63405e-06	0.00071523
laminin%2C beta 3	LAMB3	-1.21285	8.83878e-06	0.000726844
-	-	-0.805966	9.6604e-06	0.000788653
TRAF-interacting protein with forkhead-associated domain%2C transcript variant X6	TIFA	-0.925853	9.90904e-06	0.000803131
ATPase%2C H+ transporting%2C lysosomal 38kDa%2C V0 subunit d2	ATP6V0D2	-1.22886	1.09024e-05	0.000877333
SSF81606:|PF00481:Protein phosphatase 2C	-	-0.934556	1.1731e-05	0.000937312
inter-alpha-trypsin inhibitor heavy chain family%2C member 5	ITIH5	0.442044	1.18698e-05	0.000941727
beta-1%2C3-N-acetylgalactosaminyltransferase 1 (globoside blood group)%2C transcript variant X2	B3GALNT1	-0.492547	1.2099e-05	0.0009532
cAMP responsive element binding protein 3-like 1%2C transcript variant X4	CREB3L1	-0.519577	1.32035e-05	0.00102734
junctophilin 1%2C transcript variant X9	JPH1	0.887105	1.32225e-05	0.00102734
PF01034:Syndecan domain	-	-0.369297	1.38221e-05	0.00106556
-	-	0.488976	1.39036e-05	0.00106556
-	-	0.854288	1.46447e-05	0.00110825
SSF52058:|PF13855:Leucine rich repeat	-	-0.472833	1.46573e-05	0.00110825
glutamyl aminopeptidase (aminopeptidase A)	ENPEP	0.978922	1.53352e-05	0.00115178
-	-	-0.33198	1.63884e-05	0.00122273
protein tyrosine phosphatase type IVA%2C member 3	PTP4A3	-0.379377	1.65181e-05	0.0012243
PF01794:Ferric reductase like transmembrane component|SSF51735:|PF03807:NADP oxidoreductase coenzyme F420-dependent	-	-0.688838	1.7014e-05	0.00125281
uncharacterized LOC106049106	LOC106049106	-1.12768	1.78327e-05	0.00130456
stanniocalcin 2	STC2	-0.606305	1.85745e-05	0.00135007
interleukin 22 receptor%2C alpha 2	IL22RA2	-1.38577	1.94156e-05	0.00140216
SSF47769:|PF02198:Sterile alpha motif (SAM)/Pointed domain	-	-0.589923	2.11029e-05	0.0015143
-	-	-0.943854	2.32328e-05	0.00165659
inducible T-cell co-stimulator ligand	ICOSLG	-0.432517	2.38174e-05	0.00168759
goosecoid homeobox	GSC	1.36921	2.63545e-05	0.00185568
arachidonate 5-lipoxygenase-activating protein	ALOX5AP	-0.76663	2.74559e-05	0.00192123
organic solute transporter subunit alpha-like%2C transcript variant X3	LOC106037856	-0.49046	2.83185e-05	0.00196936
-	-	-0.8384	3.34249e-05	0.00231022
riboflavin-binding protein%2C transcript variant X1	LOC106033105	1.17472	3.42027e-05	0.00234956
-	-	0.360898	3.70616e-05	0.00252661
vasoactive intestinal peptide receptor 2%2C transcript variant X2	VIPR2	0.578457	3.72286e-05	0.00252661
-	-	-0.425542	3.76903e-05	0.00254263
12S ribosomal RNA	-	0.354607	4.65441e-05	0.00312123
plexin C1	PLXNC1	-0.473211	4.85784e-05	0.00323837
WAP four-disulfide core domain 1%2C transcript variant X3	WFDC1	-1.01239	4.95402e-05	0.00327906
SSF53738:|PF02880:Phosphoglucomutase/phosphomannomutase, alpha/beta/alpha domain III|PF00408:Phosphoglucomutase/phosphomannomutase, C-terminal domain|SSF55957:	-	-0.666012	4.97709e-05	0.00327906
cysteine-rich secretory protein LCCL domain containing 2%2C transcript variant X2	CRISPLD2	-1.88685	5.19045e-05	0.00339975
c-fos induced growth factor (vascular endothelial growth factor D)	FIGF	1.02847	5.28601e-05	0.00344232
heat shock 70kDa protein 5 (glucose-regulated protein%2C 78kDa)	HSPA5	0.229209	5.34678e-05	0.00346189
PF05466:Brain acid soluble protein 1 (BASP1 protein)	-	-0.423374	5.58266e-05	0.00359396
SSF109604:|PF00233:3'5'-cyclic nucleotide phosphodiesterase	-	-0.378832	5.96568e-05	0.00381871
-	-	-0.834087	6.0633e-05	0.00385927
alpha-1-antitrypsin-like%2C transcript variant X4	LOC106036374	0.915929	6.16166e-05	0.00389985
PF00515:Tetratricopeptide repeat|SSF48452:|PF13181:Tetratricopeptide repeat	-	0.510333	6.25744e-05	0.0039286
PF07690:Major Facilitator Superfamily|SSF103473:	-	0.360424	6.27684e-05	0.0039286
plakophilin 2	PKP2	0.825862	6.52206e-05	0.00405953
cathepsin L	CTSL	-0.242501	7.1409e-05	0.00442029
hemoglobin subunit pi	LOC106033590	0.717784	7.22284e-05	0.00444658
-	-	0.802556	7.56616e-05	0.00463263
-	-	-0.531014	7.83071e-05	0.00476869
integrin%2C beta 5	ITGB5	-0.397421	8.06523e-05	0.00486757
-	-	0.818455	8.07949e-05	0.00486757
EPS8-like 2	EPS8L2	0.4348	8.1602e-05	0.00489004
Rho guanine nucleotide exchange factor (GEF) 26	ARHGEF26	0.340333	8.37039e-05	0.00498946
von Willebrand factor A domain containing 1	VWA1	-0.634186	8.58907e-05	0.00509287
chloride channel%2C voltage-sensitive 4	CLCN4	0.49746	8.65258e-05	0.00510367
protein kinase C%2C eta	PRKCH	-0.782432	8.78777e-05	0.00515641
elastin microfibril interfacer 2%2C transcript variant X1	EMILIN2	-0.46723	9.94298e-05	0.00578259
anthrax toxin receptor 2%2C transcript variant X1	ANTXR2	-0.317475	9.95759e-05	0.00578259
-	-	-1.53459	0.000103338	0.00595835
adhesion G protein-coupled receptor D1%2C transcript variant X1	ADGRD1	1.3873	0.00010366	0.00595835
villin-like%2C transcript variant X2	VILL	0.553339	0.000104378	0.00596915
ADAM metallopeptidase with thrombospondin type 1 motif%2C 5	ADAMTS5	-0.773827	0.000108202	0.00615661
cytochrome P450 2J2-like	LOC106033102	-0.690883	0.000109478	0.00619788
PR domain containing 1%2C with ZNF domain%2C transcript variant X1	PRDM1	-0.8765	0.000110756	0.00623891
HNF1 homeobox B	HNF1B	0.838967	0.000114473	0.0064162
carboxypeptidase B2 (plasma)	CPB2	0.310273	0.000122175	0.00681398
Rieske (Fe-S) domain containing	RFESD	-0.756507	0.000126392	0.00701442
ADAM metallopeptidase with thrombospondin type 1 motif%2C 15	ADAMTS15	-1.76359	0.000128915	0.00711937
serpin B4-like%2C transcript variant X3	LOC106048987	-1.76849	0.000129738	0.00712987
caveolin 1%2C caveolae protein%2C 22kDa	CAV1	0.360609	0.000131397	0.00717565
wingless-type MMTV integration site family%2C member 5B	WNT5B	-0.495418	0.000131844	0.00717565
cadherin 11%2C type 2%2C OB-cadherin (osteoblast)%2C transcript variant X1	CDH11	-0.655865	0.00014275	0.00773182
phosphoinositide-3-kinase%2C regulatory subunit 3 (gamma)	PIK3R3	-0.441544	0.000143858	0.00775455
myelin regulatory factor-like	MYRFL	0.682719	0.000150778	0.00806216
mas-related G-protein coupled receptor member H-like%2C transcript variant X1	LOC106049954	-1.08028	0.000150996	0.00806216
dipeptidyl-peptidase 10 (non-functional)	DPP10	1.02472	0.000152777	0.0081188
fatty acid desaturase 2-like	LOC106033870	0.470426	0.000154491	0.00817133
-	-	-0.858765	0.000156928	0.00826146
ubiquitin specific peptidase 18	USP18	0.38417	0.000161094	0.0084413
PF15711:Interleukin-like EMT inducer	-	0.325017	0.000161984	0.00844867
microsomal glutathione S-transferase 2	MGST2	0.325637	0.000172002	0.00890236
keratin%2C type II cytoskeletal 5-like	LOC106048703	-0.308418	0.000172263	0.00890236
cap methyltransferase 2%2C transcript variant X4	CMTR2	0.312063	0.000176182	0.00905238
amyloid beta (A4) precursor protein%2C transcript variant X3	APP	-0.242632	0.000176773	0.00905238
regulator of G-protein signaling 1-like	LOC106041580	-0.651723	0.000183856	0.00930444
uncharacterized LOC106032316	LOC106032316	1.32001	0.00018414	0.00930444
eukaryotic translation initiation factor 2-alpha kinase 2%2C transcript variant X1	EIF2AK2	0.353456	0.000184173	0.00930444
PF00018:SH3 domain|PF07653:Variant SH3 domain|SSF50044:	-	-0.298867	0.0001898	0.0095177
lymphocyte cytosolic protein 2 (SH2 domain containing leukocyte protein of 76kDa)	LCP2	-0.535591	0.000190418	0.0095177
SSF57535:|PF00084:Sushi repeat (SCR repeat)	-	1.70259	0.000190929	0.0095177
lipoprotein lipase	LPL	0.513003	0.000192836	0.00957043
endothelial cell surface expressed chemotaxis and apoptosis regulator%2C transcript variant X1	ECSCR	-0.612567	0.000195058	0.00963826
lymphatic vessel endothelial hyaluronan receptor 1	LYVE1	-0.622131	0.000199041	0.00979211
helicase with zinc finger 2%2C transcriptional coactivator%2C transcript variant X1	HELZ2	0.405182	0.000202993	0.00994315
stanniocalcin 1%2C transcript variant X1	STC1	-1.50031	0.000204754	0.00998597
HRAS-like suppressor%2C transcript variant X1	HRASLS	-1.31984	0.000211744	0.0102824
synemin%2C intermediate filament protein	SYNM	0.493312	0.000227372	0.0109939
C-C motif chemokine 4-like	LOC106041042	-0.467642	0.000236901	0.0114057
PF00837:Iodothyronine deiodinase	-	-0.713038	0.000251422	0.0120533
ADP-ribosylation factor GTPase activating protein 2	ARFGAP2	0.263614	0.000252719	0.0120641
polypeptide N-acetylgalactosaminyltransferase 18%2C transcript variant X3	GALNT18	0.659227	0.00025779	0.0122543
alpha-kinase 1%2C transcript variant X2	ALPK1	-0.797786	0.000260761	0.0123434
leucine-rich repeat neuronal protein 4-like	LOC106036638	0.544989	0.000264669	0.0124557
-	-	-1.0069	0.000265345	0.0124557
endoglin	ENG	-0.696097	0.000270057	0.0126243
histamine receptor H3	HRH3	-1.28528	0.000272021	0.0126636
PF15475:Transmembrane protein C12orf23, UPF0444	-	-0.374688	0.000277464	0.0128638
retinoic acid-induced protein 3-like%2C transcript variant X2	LOC106045506	-1.64746	0.000282649	0.0130189
uncharacterized LOC106047696%2C transcript variant X1	LOC106047696	0.320097	0.000283119	0.0130189
-	-	-0.41415	0.000292372	0.0133897
von Willebrand factor A domain containing 8%2C transcript variant X2	VWA8	0.345551	0.000300762	0.0137054
triggering receptor expressed on myeloid cells 2-like	LOC106045892	-1.00589	0.000301699	0.0137054
fatty acid desaturase 1%2C transcript variant X3	FADS1	0.3705	0.000309183	0.013989
-	-	0.564334	0.000317573	0.0143111
anoctamin 6	ANO6	-1.04725	0.000319797	0.0143539
ectonucleoside triphosphate diphosphohydrolase 8%2C transcript variant X1	ENTPD8	0.741857	0.000347914	0.015554
uncharacterized protein CXorf21-like%2C transcript variant X2	LOC106042945	-0.660676	0.000355504	0.0158305
integrin%2C beta 4%2C transcript variant X2	ITGB4	1.08882	0.000361807	0.0160477
SSF56112:|PF00069:Protein kinase domain	-	-0.368094	0.00036591	0.0161661
-	-	-0.885624	0.000416645	0.0183356
asparaginase%2C transcript variant X2	ASPG	0.362762	0.000423011	0.0185434
interferon-induced protein 35	IFI35	0.344133	0.000433678	0.0189373
-	-	0.767493	0.000437687	0.0190385
neuronal cell adhesion molecule%2C transcript variant X23	NRCAM	1.15325	0.000449088	0.0194593
complement C4-like	LOC106043254	0.395	0.00045229	0.019523
SSF53271:|PF13793:N-terminal domain of ribose phosphate pyrophosphokinase	-	-0.327887	0.000456422	0.0196261
mas-related G-protein coupled receptor member H-like	LOC106029318	-1.07771	0.000458234	0.0196292
PF04666:N-Acetylglucosaminyltransferase-IV (GnT-IV) conserved region	-	-0.488303	0.000461997	0.0197154
prickle homolog 2%2C transcript variant X1	PRICKLE2	-0.97023	0.000474809	0.020139
interferon induced with helicase C domain 1	IFIH1	0.319215	0.00047698	0.020139
-	-	-0.565419	0.000477286	0.020139
C1q and tumor necrosis factor related protein 6	C1QTNF6	-0.627396	0.000490696	0.0206275
-	ND5	-0.285782	0.000498118	0.0208617
DIRAS family%2C GTP-binding RAS-like 2%2C transcript variant X3	DIRAS2	1.71255	0.000504599	0.0210371
LIM domain containing 2%2C transcript variant X1	LIMD2	-0.645784	0.000506042	0.0210371
prostaglandin E synthase%2C transcript variant X2	PTGES	0.812987	0.000524169	0.0217106
growth differentiation factor 7	GDF7	-1.3516	0.000536461	0.0221383
ovoinhibitor-like	LOC106032875	0.244674	0.000548118	0.0225369
tumor necrosis factor receptor superfamily%2C member 1B	TNFRSF1B	-0.799054	0.000559704	0.0229296
protein kinase C and casein kinase substrate in neurons 3	PACSIN3	0.366414	0.000562963	0.0229795
pleckstrin homology domain containing%2C family O member 1	PLEKHO1	-0.496213	0.000582188	0.0236785
dihydropyrimidinase	DPYS	0.60387	0.000595328	0.0241258
PF04923:Ninjurin	-	-0.336558	0.000601068	0.0242711
serpin B10-like	LOC106048983	-1.04762	0.000609695	0.0245315
PF01833:IPT/TIG domain|PF09270:Beta-trefoil DNA-binding domain|SSF81296:|SSF110217:|PF09271:LAG1, DNA binding|SSF49417:	-	-0.370737	0.000614378	0.024632
CMRF35-like molecule 6	LOC106045898	-0.738544	0.000625333	0.0248299
suppressor of cytokine signaling 3	SOCS3	-0.365497	0.000625666	0.0248299
phospholipase C%2C beta 2%2C transcript variant X6	PLCB2	-0.5431	0.000626062	0.0248299
solute carrier family 1 (neuronal/epithelial high affinity glutamate transporter%2C system Xag)%2C member 1%2C transcript variant X2	SLC1A1	0.498677	0.000629763	0.0248299
SSF57850:|PF02176:TRAF-type zinc finger|SSF49599:|SSF57953:	-	-0.384273	0.000630334	0.0248299
PF01410:Fibrillar collagen C-terminal domain|PF01391:Collagen triple helix repeat (20 copies)	-	-0.379829	0.000635167	0.0249331
coagulation factor VIII%2C procoagulant component	F8	-0.768533	0.000640751	0.025065
RAB32%2C member RAS oncogene family	RAB32	-0.436856	0.000649613	0.0253237
cadherin-related family member 5%2C transcript variant X2	CDHR5	-0.454539	0.000656235	0.0254936
PML-RARA regulated adaptor molecule 1%2C transcript variant X1	PRAM1	-0.690441	0.000667375	0.0258373
SSF69179:|PF01839:FG-GAP repeat|SSF69318:|PF08441:Integrin alpha	-	-0.343498	0.000673676	0.0259344
chromosome unknown open reading frame%2C human C10orf54%2C transcript variant X2	LOC106030811	-0.774909	0.000674487	0.0259344
SSF81653:|SSF56784:|PF13246:Cation transport ATPase (P-type)|PF16212:Phospholipid-translocating P-type ATPase C-terminal|PF16209:Phospholipid-translocating ATPase N-terminal|SSF81660:|SSF81665:|PF00122:E1-E2 ATPase	-	0.307615	0.000677215	0.0259507
aldehyde dehydrogenase 1 family%2C member A3%2C transcript variant X1	ALDH1A3	-0.634247	0.000695152	0.0265477
PF00067:Cytochrome P450|SSF48264:	-	-0.359504	0.000699678	0.0266303
retinoic acid receptor%2C beta%2C transcript variant X2	RARB	-0.685387	0.000704458	0.0266402
SSF48065:|PF00621:RhoGEF domain|PF16652:Pleckstrin homology domain|SSF50729:	-	0.342305	0.000704667	0.0266402
protein tyrosine phosphatase%2C receptor type%2C F%2C transcript variant X11	PTPRF	0.486339	0.000722475	0.0272221
uncharacterized LOC106038126	LOC106038126	-1.38854	0.000743081	0.0279052
holocarboxylase synthetase (biotin-(proprionyl-CoA-carboxylase (ATP-hydrolysing)) ligase)%2C transcript variant X1	HLCS	0.297965	0.000859077	0.0319407
Epstein-Barr virus induced 3	EBI3	-1.01358	0.000859496	0.0319407
SSF48552:|PF00273:Serum albumin family	-	0.30173	0.000859903	0.0319407
potassium channel%2C inwardly rectifying subfamily J%2C member 15	KCNJ15	-1.55958	0.000861883	0.0319407
PF13324:Grap2 and cyclin-D-interacting	-	-0.417071	0.000872546	0.0322298
PDZ domain containing ring finger 3%2C transcript variant X1	PDZRN3	-0.940489	0.000890375	0.0327809
-	-	-0.382216	0.000965014	0.0354132
cingulin-like 1%2C transcript variant X2	CGNL1	0.271118	0.000993325	0.0363338
cholesterol 25-hydroxylase	CH25H	-0.624519	0.00104687	0.0381684
uncharacterized LOC106034391%2C transcript variant X1	LOC106034391	-1.00857	0.00105374	0.038295
myc target 1	MYCT1	-0.651534	0.00107407	0.0388894
PF12595:Rhomboid serine protease	-	0.311172	0.001077	0.0388894
GDNF family receptor alpha-4%2C transcript variant X1	LOC106043213	-1.44277	0.00110808	0.0398837
microtubule-associated protein 7%2C transcript variant X1	MAP7	-0.65026	0.00113143	0.0405441
Cdk5 and Abl enzyme substrate 2%2C transcript variant X1	CABLES2	-0.45654	0.00113362	0.0405441
chloride intracellular channel 2	CLIC2	-0.420722	0.00114688	0.0408886
GDP-mannose 4%2C6-dehydratase	GMDS	-0.387057	0.00115549	0.0410654
C-C motif chemokine 26-like	LOC106048600	-0.6086	0.00116267	0.0411907
-	-	-1.19763	0.00116756	0.0412344
-	-	-0.649554	0.00118023	0.0415514
canopy FGF signaling regulator 2	CNPY2	0.494889	0.00120284	0.0422155
dopamine receptor D4	DRD4	-0.659166	0.00121609	0.0425481
DEP domain containing 7	DEPDC7	-0.569504	0.0012283	0.0428423
interaction protein for cytohesin exchange factors 1%2C transcript variant X3	IPCEF1	-0.560831	0.00124944	0.0434451
plasminogen-like	LOC106039506	0.295489	0.00127541	0.0442116
gap junction beta-6 protein-like	LOC106040409	0.563394	0.00128007	0.044237
prolyl 3-hydroxylase 2	P3H2	-0.50063	0.00128586	0.0443013
-	-	-0.468165	0.00128998	0.0443076
-	-	0.33804	0.00130886	0.0448196
-	-	1.02831	0.00131979	0.0450568
-	-	-0.278199	0.0013281	0.0452035
stabilin 1	STAB1	-0.449195	0.00133404	0.0452691
apolipoprotein H (beta-2-glycoprotein I)%2C transcript variant X2	APOH	0.266708	0.00134088	0.0453643
uncharacterized LOC106032831%2C transcript variant X2	LOC106032831	-1.04099	0.00136789	0.0461395
ferric-chelate reductase 1%2C transcript variant X4	FRRS1	0.27331	0.00141958	0.0477402
transmembrane protein 19%2C transcript variant X3	TMEM19	0.229627	0.00146022	0.0489609
tyrosine kinase with immunoglobulin-like and EGF-like domains 1%2C transcript variant X1	TIE1	-0.581205	0.00148761	0.0497313
